# Supplementary material for: Lactiplantibacillus plantarum OLL2712 Induces Autophagy via MYD88 and Strengthens Tight Junction Integrity to Promote the Barrier Function in Intestinal Epithelial Cells
Source: Nutrients. 2023 Jun 7;15(12):2655. doi: 10.3390/nu15122655 (PMC10300898; doi:10.3390/nu15122655)
Supplement: Supplementary file 1 [file nutrients-15-02655-s001.zip]

Archive with 5 entries (5 files):
- Figure S1.TIF
- Figure S2.TIF
- Figure S3.TIF
- Figure S4.TIF
- Supplementary_data.pdf
